# Supplementary material for: Preparation of Self-Assembled, Curcumin-Loaded Nano-Micelles Using Quarternized Chitosan–Vanillin Imine (QCS-Vani Imine) Conjugate and Evaluation of Synergistic Anticancer Effect with Cisplatin
Source: J Funct Biomater. 2023 Oct 18;14(10):525. doi: 10.3390/jfb14100525 (PMC10607333; doi:10.3390/jfb14100525)
Supplement: Supplementary file 1 [file jfb-14-00525-s001.zip]

Archive with 1 entries (1 files):
- jfb-2629640-supplementary.pdf
